# Supplementary material for: Molecular Mechanism of POSTN Mediating M2 Polarization of Kupffer Cells to Promote Hepatic Fibrosis
Source: Pharmaceuticals (Basel). 2026 May 11;19(5):752. doi: 10.3390/ph19050752 (PMC13210759; doi:10.3390/ph19050752)
Supplement: Supplementary file 1 [file pharmaceuticals-19-00752-s001.zip]

Archive with 1 entries (1 files):
- pharmaceuticals-4246614-supplementary.pdf
